# Supplementary material for: Temperature Responsive PBT Bicomponent Fibers for Dynamic Thermal Insulation
Source: Polymers (Basel). 2022 Jul 6;14(14):2757. doi: 10.3390/polym14142757 (PMC9323749; doi:10.3390/polym14142757)
Supplement: Supplementary file 1 [file polymers-14-02757-s001.zip]

Archive with 1 entries (1 files):
- polymers-1793280-supplementary.pdf
